# Supplementary material for: Investigating the gut bacteria structure and function of hibernating bats through 16S rRNA high-throughput sequencing and culturomics
Source: mSystems. 2025 Apr 9;10(5):e01463-24. doi: 10.1128/msystems.01463-24 (PMC12090805; doi:10.1128/msystems.01463-24)
Supplement: TABLE S1 — Basic information and environmental parameters of bat samples. [file msystems.01463-24-s0001.xlsx]

## Sheet: Sheet1
Table S1 Basic characteristics and environmental parameters of bat samples
Research contents	Basic characteristics of bat samples						Enviromental parameter
	sampling time	sample number	species	gender	weight (g)	cave number	cave number	longitude and latitude	altitude (M)	Cave temperature (° C)	Cave humidity (%)	Distance from Cave 1 to Cave 2（KM）
16S amplicon sequencing analysis	2024-02-19	CD-1	PB	Female	10	Cave 1	Cave 1	E109.13 N26.23	465	12	90	4
	2024-02-19	CD-2	PB	Female	9	Cave 1	Cave 1	E109.13 N26.23	465	12	90
	2024-02-19	CD-3	PB	Female	11	Cave 1	Cave 1	E109.13 N26.23	465	12	90
	2024-02-19	CD-4	PB	Male	9	Cave 1	Cave 1	E109.13 N26.23	465	12	90
	2024-02-19	CD-5	PB	Male	9	Cave 1	Cave 1	E109.13 N26.23	465	12	90
	2024-02-19	CD-6	PB	Male	10	Cave 1	Cave 1	E109.13 N26.23	465	12	90
	2024-02-19	CD-7	RB	Female	11	Cave 1	Cave 1	E109.13 N26.23	465	12	90
	2024-02-19	CD-8	RB	Female	11	Cave 1	Cave 1	E109.13 N26.23	465	12	90
	2024-02-19	CD-9	RB	Female	12	Cave 1	Cave 1	E109.13 N26.23	465	12	90
	2024-02-20	CD-10	RB	Male	8	Cave 2	Cave 2	E108.44 N26.28	526	10	90
	2024-02-20	CD-11	RB	Male	10	Cave 2	Cave 2	E108.44 N26.28	526	10	90
	2024-02-20	CD-12	RB	Male	10	Cave 2	Cave 2	E108.44 N26.28	526	10	90
	2024-02-20	CD-13	MB	Female	7	Cave 2	Cave 2	E108.44 N26.28	526	10	90
	2024-02-20	CD-14	MB	Female	7	Cave 2	Cave 2	E108.44 N26.28	526	10	90
	2024-02-20	CD-15	MB	Male	6	Cave 2	Cave 2	E108.44 N26.28	526	10	90
	2024-02-20	CD-16	MB	Male	6	Cave 2	Cave 2	E108.44 N26.28	526	10	90
	2024-02-20	CD-17	MB	Male	6	Cave 2	Cave 2	E108.44 N26.28	526	10	90
	2024-02-20	CD-18	MB	Male	6	Cave 2	Cave 2	E108.44 N26.28	526	10	90
Cultureomics study	2024-02-19	Sample 1	PB	Female	10	Cave 1	Cave 1	E109.13 N26.23	465	12	90
	2024-02-19	Sample 2	PB	Female	9	Cave 1	Cave 1	E109.13 N26.23	465	12	90
	2024-02-19	Sample 3	PB	Male	9	Cave 1	Cave 1	E109.13 N26.23	465	12	90
	2024-02-20	Sample 4	RB	Female	9	Cave 2	Cave 2	E108.44 N26.28	526	10	90
	2024-02-20	Sample 5	RB	Male	8	Cave 2	Cave 2	E108.44 N26.28	526	10	90
	2024-02-20	Sample 6	RB	Male	9	Cave 2	Cave 2	E108.44 N26.28	526	10	90
Notes ：Pipistrellus bats (PB), Rhinolophus bats (RB), and Myotis bats (MB)
