# Supplementary material for: Investigating the gut bacteria structure and function of hibernating bats through 16S rRNA high-throughput sequencing and culturomics
Source: mSystems. 2025 Apr 9;10(5):e01463-24. doi: 10.1128/msystems.01463-24 (PMC12090805; doi:10.1128/msystems.01463-24)
Supplement: TABLE S2 — Results of MALDI-TOF MS identification. [file msystems.01463-24-s0002.xlsx]

## Sheet: Sheet1
TABLE S2 Results of MALDI-TOF MS identification
Cave	original number	Strain sample number	Bat species	Medium (1BHI; 2BHI rumen fluid; 3BHI sheep blood; 4 Colombia)	Temperature (1：28℃；2：37℃)	Oxygen (1 aerobic; 2 microoxygen; 3 anaerobic)	Result	Score
2	2	20	Rhinolophus	4	1	1	Enterococcus faecalis	9.71
2	2	205	Rhinolophus	3	2	3	Morganella morganii	9.662
2	2	81	Rhinolophus	3	1	3	Morganella morganii	9.554
2	2	221	Rhinolophus	2	2	3	Klebsiella oxytoca	9.509
2	2	223	Rhinolophus	1	2	3	Klebsiella oxytoca	9.419
2	2	100	Rhinolophus	1	1	3	Klebsiella oxytoca	9.378
2	2	121	Rhinolophus	3	2	1	Enterococcus faecalis	9.365
2	2	71	Rhinolophus	2	1	2	Klebsiella oxytoca	9.329
2	2	77	Rhinolophus	4	1	2	Klebsiella oxytoca	9.29
2	2	185	Rhinolophus	1	2	2	Klebsiella oxytoca	9.287
2	2	104	Rhinolophus	4	1	3	Klebsiella oxytoca	9.274
2	2	65	Rhinolophus	3	1	2	Klebsiella oxytoca	9.099
2	2	82	Rhinolophus	3	1	3	Klebsiella oxytoca	9.077
2	2	118	Rhinolophus	4	2	1	Klebsiella oxytoca	9.018
2	6	129	Rhinolophus	4	2	1	Enterococcus faecalis	9.702
2	6	135	Rhinolophus	1	2	1	Hafnia alvei	9.516
2	6	44	Rhinolophus	3	1	2	Hafnia alvei	9.497
2	6	13	Rhinolophus	3	1	1	Bacillus oceanisediminis	9.386
2	6	220	Rhinolophus	2	2	3	Bacillus oceanisediminis	9.341
2	6	90	Rhinolophus	4	1	3	Hafnia alvei	9.338
2	6	9	Rhinolophus	4	1	1	Bacillus oceanisediminis	9.323
2	6	45	Rhinolophus	3	1	2	Bacillus oceanisediminis	9.253
2	6	190	Rhinolophus	4	2	2	Bacillus pumilus	9.2
2	6	107	Rhinolophus	1	1	3	Bacillus oceanisediminis	9.182
2	6	139	Rhinolophus	2	2	1	Hafnia alvei	9.179
2	6	184	Rhinolophus	3	2	2	Hafnia alvei	9.177
2	6	56	Rhinolophus	4	1	2	Bacillus pumilus	9.172
2	6	5	Rhinolophus	1	1	1	Hafnia alvei	9.167
2	6	197	Rhinolophus	4	2	3	Hafnia alvei	9.12
2	6	128	Rhinolophus	4	2	1	Hafnia alvei	9.117
2	6	157	Rhinolophus	2	2	2	Hafnia alvei	9.112
2	6	181	Rhinolophus	1	2	2	Hafnia alvei	9.101
2	6	136	Rhinolophus	3	2	1	Hafnia alvei	9.051
2	6	75	Rhinolophus	2	1	2	Hafnia alvei	9.038
2	6	199	Rhinolophus	3	2	3	Hafnia alvei	9.004
2	7	74	Rhinolophus	4	1	2	Citrobacter freundii	9.718
2	7	131	Rhinolophus	1	2	1	Arthrobacter koreensis	9.684
2	7	87	Rhinolophus	2	1	3	Hafnia alvei	9.63
2	7	133	Rhinolophus	1	2	1	Hafnia alvei	9.606
2	7	214	Rhinolophus	3	2	3	Hafnia alvei	9.598
2	7	215	Rhinolophus	2	2	3	Citrobacter freundii	9.581
2	7	173	Rhinolophus	3	2	2	Citrobacter freundii	9.541
2	7	169	Rhinolophus	1	2	2	Citrobacter freundii	9.533
2	7	194	Rhinolophus	4	2	3	Bacillus pumilus	9.501
2	7	130	Rhinolophus	1	2	1	Staphylococcus sciuri	9.486
2	7	38	Rhinolophus	3	1	1	Staphylococcus sciuri	9.474
2	7	86	Rhinolophus	4	1	3	Bacillus pumilus	9.431
2	7	73	Rhinolophus	4	1	2	Cronobacter sakazakii	9.397
2	7	115	Rhinolophus	4	2	1	Bacillus pumilus	9.357
2	7	23	Rhinolophus	2	1	1	Staphylococcus sciuri	9.335
2	7	174	Rhinolophus	3	2	2	Hafnia alvei	9.318
2	7	91	Rhinolophus	1	1	3	Citrobacter freundii	9.316
2	7	3	Rhinolophus	1	1	1	Staphylococcus sciuri	9.274
2	7	53	Rhinolophus	1	1	2	Citrobacter freundii	9.27
2	7	64	Rhinolophus	3	1	2	Hafnia alvei	9.261
2	7	132	Rhinolophus	1	2	1	Bacillus pumilus	9.217
2	7	52	Rhinolophus	1	1	2	Hafnia alvei	9.167
2	7	140	Rhinolophus	2	2	1	Staphylococcus sciuri	9.153
2	7	24	Rhinolophus	2	1	1	Bacillus pumilus	9.07
1	73	186	Pipistrellus	1	2	2	Lactococcus garvieae	9.62
1	73	156	Pipistrellus	3	2	2	Enterococcus faecalis	9.604
1	73	145	Pipistrellus	4	2	1	Lactococcus garvieae	9.594
1	73	46	Pipistrellus	4	1	2	Enterococcus faecalis	9.576
1	73	69	Pipistrellus	2	1	2	Lactococcus garvieae	9.565
1	73	126	Pipistrellus	1	2	1	Serratia marcescens	9.54
1	73	2	Pipistrellus	4	1	1	Enterococcus faecalis	9.532
1	73	146	Pipistrellus	3	2	2	Lactococcus garvieae	9.521
1	73	95	Pipistrellus	4	1	3	Clostridium bifermentans	9.515
1	73	216	Pipistrellus	2	2	3	Enterococcus faecalis	9.515
1	73	148	Pipistrellus	3	2	2	Enterococcus faecalis	9.511
1	73	33	Pipistrellus	1	1	1	Serratia marcescens	9.509
1	73	127	Pipistrellus	1	2	1	Enterococcus faecalis	9.5
1	73	138	Pipistrellus	3	2	1	Lactococcus garvieae	9.487
1	73	187	Pipistrellus	4	2	2	Lactococcus garvieae	9.486
1	73	42	Pipistrellus	3	1	2	Lactococcus garvieae	9.45
1	73	188	Pipistrellus	4	2	2	Enterococcus faecalis	9.43
1	73	94	Pipistrellus	4	1	3	Clostridium bifermentans	9.408
1	73	17	Pipistrellus	2	1	1	Enterococcus faecalis	9.389
1	73	200	Pipistrellus	4	2	3	Lactococcus garvieae	9.372
1	73	201	Pipistrellus	4	2	3	Lactococcus garvieae	9.337
1	73	161	Pipistrellus	2	2	2	Clostridium bifermentans	9.313
1	73	155	Pipistrellus	3	2	2	Enterococcus faecalis	9.311
1	73	99	Pipistrellus	3	1	3	Lactococcus garvieae	9.248
1	73	217	Pipistrellus	2	2	3	Clostridium bifermentans	9.231
1	73	49	Pipistrellus	4	1	2	Lactococcus garvieae	9.229
1	73	160	Pipistrellus	2	2	2	Enterococcus faecalis	9.22
1	73	137	Pipistrellus	3	2	1	Serratia marcescens	9.202
1	73	153	Pipistrellus	3	2	2	Lactococcus garvieae	9.165
1	73	189	Pipistrellus	4	2	2	Clostridium bifermentans	9.146
1	73	98	Pipistrellus	3	1	3	Enterococcus faecalis	9.12
1	73	50	Pipistrellus	1	1	2	Clostridium bifermentans	9.119
1	73	196	Pipistrellus	1	2	3	Enterococcus faecalis	9.109
1	73	10	Pipistrellus	3	1	1	Serratia marcescens	9.107
1	73	97	Pipistrellus	4	1	3	Enterococcus faecalis	9.035
1	73	114	Pipistrellus	2	2	1	Enterobacter cancerogenus	9.016
1	73	16	Pipistrellus	2	1	1	Hafnia alvei	9.002
1	73	48	Pipistrellus	4	1	2	Enterococcus faecalis	9
1	109	68	Pipistrellus	3	1	2	Clostridium bifermentans	9.561
1	109	180	Pipistrellus	4	2	2	Clostridium bifermentans	9.489
1	109	171	Pipistrellus	4	2	2	Clostridium bifermentans	9.426
1	109	212	Pipistrellus	4	2	3	Clostridium bifermentans	9.419
1	109	61	Pipistrellus	4	1	2	Clostridium bifermentans	9.373
1	109	67	Pipistrellus	3	1	2	Clostridium sordellii	9.334
1	109	142	Pipistrellus	2	2	1	Bacillus thuringiensis	9.332
1	109	76	Pipistrellus	1	1	2	Clostridium bifermentans	9.327
1	109	79	Pipistrellus	4	1	3	Clostridium bifermentans	9.321
1	109	209	Pipistrellus	3	2	3	Clostridium bifermentans	9.294
1	109	206	Pipistrellus	2	2	3	Clostridium bifermentans	9.289
1	109	211	Pipistrellus	4	2	3	Romboutsia lituseburensis	9.277
1	109	34	Pipistrellus	2	1	1	Bacillus thuringiensis	9.275
1	109	168	Pipistrellus	3	2	2	Clostridium bifermentans	9.208
1	109	219	Pipistrellus	1	2	3	Romboutsia lituseburensis	9.208
1	109	88	Pipistrellus	1	1	3	Clostridium bifermentans	9.16
1	109	60	Pipistrellus	4	1	2	Clostridium sordellii	9.154
1	109	62	Pipistrellus	4	1	2	Clostridium sordellii	9.136
1	123	36	Pipistrellus	4	1	1	Hafnia alvei	9.463
1	123	166	Pipistrellus	4	2	2	Lactococcus lactis	9.305
1	123	109	Pipistrellus	2	1	3	Enterococcus faecalis	9.287
1	123	66	Pipistrellus	2	1	2	Proteus myxofaciens	9.241
1	123	208	Pipistrellus	2	2	3	Proteus myxofaciens	9.236
1	123	177	Pipistrellus	3	2	2	Proteus myxofaciens	9.168
1	123	70	Pipistrellus	1	1	2	Proteus myxofaciens	9.031
1	123	207	Pipistrellus	3	2	3	Lactococcus lactis	9.03
1	123	164	Pipistrellus	4	2	2	Lactococcus lactis	9.022
