# Supplementary material for: Investigating the gut bacteria structure and function of hibernating bats through 16S rRNA high-throughput sequencing and culturomics
Source: mSystems. 2025 Apr 9;10(5):e01463-24. doi: 10.1128/msystems.01463-24 (PMC12090805; doi:10.1128/msystems.01463-24)
Supplement: TABLE S3 — Results of 16S rRNA gene sequence identification. [file msystems.01463-24-s0003.xlsx]

## Sheet: Sheet1
TABLE S3 Results of 16S rRNA gene sequence identification
Serial number	Strain sample number	Cave	original number	Bat species	Medium (1BHI; 2BHI rumen fluid; 3BHI sheep blood; 4 Colombia)	Temperature (1：28℃；2：37℃)	Oxygen (1 aerobic; 2 microoxygen; 3 anaerobic)	Strain sample number	16sRNA result	Identity(%）
7	14	2	2	Rhinolophus	1	1	1	14	Yokenella regensburgei strain JCM 2403	0.9964
56	119	2	2	Rhinolophus	4	2	1	119	Yokenella regensburgei strain JCM 2403	0.9957
58	121	2	2	Rhinolophus	3	2	1	121	Yokenella regensburgei strain JCM 2403	0.9963
88	204	2	2	Rhinolophus	3	2	3	204	Yokenella regensburgei strain JCM 2403	0.9957
96	222	2	2	Rhinolophus	4	2	3	222	Yokenella regensburgei strain JCM 2403	0.9971
62	125	2	2	Rhinolophus	1	2	1	125	Yokenella regensburgei strain CIP 105435	0.9957
10	21	2	2	Rhinolophus	4	1	1	21	Yokenella regensburgei strain CIP 105435	0.9964
60	123	1	123	Pipistrellus	2	2	1	123	Yokenella regensburgei strain CIP 105435	0.9943
40	85	2	7	Rhinolophus	4	1	3	85	Staphylococcus warneri strain AW 25	0.9965
23	40	2	7	Rhinolophus	3	1	1	40	Staphylococcus nepalensis strain CW1	0.9951
13	25	2	7	Rhinolophus	2	1	1	25	Staphylococcus nepalensis strain CW1	0.9943
55	117	2	7	Rhinolophus	4	2	1	117	Staphylococcus nepalensis strain CW1	0.995
73	152	2	7	Rhinolophus	4	2	2	152	Staphylococcus nepalensis strain CW1	0.9935
1	1	1	73	Pipistrellus	4	1	1	1	Serratia marcescens strain NBRC 102204	0.9964
63	126	1	73	Pipistrellus	1	2	1	126	Serratia marcescens strain NBRC 102204	0.9963
90	210	1	109	Pipistrellus	3	2	3	210	Romboutsia lituseburensis DSM 797 strain ATCC 25759	0.9933
59	122	2	7	Rhinolophus	3	2	1	122	Raoultella terrigena strain ATCC 33257	0.9942
52	112	1	123	Pipistrellus	1	2	1	112	Proteus myxofaciens ATCC 19692 strain NCIMB 13273	0.9985
66	141	1	123	Pipistrellus	4	2	1	141	Proteus myxofaciens ATCC 19692 strain NCIMB 13273	0.9978
77	165	1	123	Pipistrellus	4	2	2	165	Proteus myxofaciens ATCC 19692 strain NCIMB 13273	0.9993
19	35	1	123	Pipistrellus	3	1	1	35	Proteus myxofaciens ATCC 19692 strain NCIMB 13273	0.9972
48	105	1	123	Pipistrellus	1	1	3	105	Proteus myxofaciens ATCC 19692 strain NCIMB 13273	0.9993
68	143	1	123	Pipistrellus	3	2	1	143	Proteus myxofaciens ATCC 19692 strain NCIMB 13273	0.9985
17	30	2	6	Rhinolophus	2	1	1	30	Peribacillus frigoritolerans strain DSM 8801	0.9979
79	172	1	109	Pipistrellus	4	2	2	172	Paraclostridium sordellii strain JCM 3814	0.9933
91	211	1	109	Pipistrellus	4	2	3	211	Paraclostridium sordellii strain JCM 3814	0.9963
43	93	1	73	Pipistrellus	1	1	3	93	Paraclostridium dentum strain SKVG24	0.9993
44	95	1	73	Pipistrellus	4	1	3	95	Paraclostridium dentum strain SKVG24	1
32	67	1	109	Pipistrellus	3	1	2	67	Paraclostridium dentum strain SKVG24	0.9985
36	76	1	109	Pipistrellus	1	1	2	76	Paraclostridium dentum strain SKVG24	1
31	63	1	109	Pipistrellus	4	1	2	63	Paraclostridium dentum strain SKVG24	1
50	109	1	123	Pipistrellus	2	1	3	109	Paraclostridium dentum strain SKVG24	1
30	59	1	109	Pipistrellus	2	1	2	59	Paraclostridium bifermentans strain JCM 1386	1
93	219	1	109	Pipistrellus	1	2	3	219	Paraclostridium bifermentans strain JCM 1386	0.9992
29	55	2	6	Rhinolophus	4	1	2	55	Obesumbacterium proteus strain 42	0.9956
27	51	2	6	Rhinolophus	1	1	2	51	Obesumbacterium proteus strain 42	0.9964
49	108	2	6	Rhinolophus	3	1	3	108	Obesumbacterium proteus strain 42	0.9955
80	174	2	7	Rhinolophus	3	2	2	174	Obesumbacterium proteus strain 42	0.9955
67	142	1	109	Pipistrellus	2	2	1	142	Obesumbacterium proteus strain 42	0.9943
87	203	2	2	Rhinolophus	3	2	3	203	Morganella morganii strain NBRC 3848	0.9957
89	205	2	2	Rhinolophus	3	2	3	205	Morganella morganii strain NBRC 3848	0.9943
2	6	2	6	Rhinolophus	1	1	1	6	Metabacillus idriensis strain SMC 4352-2	0.9986
97	40	2	7	Rhinolophus	3	1	1	40	Mammaliicoccus sciuri strain DSM 20345 16S ribosomal RNA, partial sequence	0.9979
12	23	2	7	Rhinolophus	2	1	1	23	Mammaliicoccus sciuri strain DSM 20345	1
21	38	2	7	Rhinolophus	3	1	1	38	Mammaliicoccus sciuri strain DSM 20345	1
34	73	2	7	Rhinolophus	4	1	2	73	Lelliottia aquatilis strain 6331-17	0.9963
78	166	1	123	Pipistrellus	4	2	2	166	Lactococcus lactis subsp. hordniae strain NBRC 100931	0.9993
26	47	1	73	Pipistrellus	4	1	2	47	Lactococcus garvieae strain JCM 10343	0.9951
74	154	1	73	Pipistrellus	3	2	2	154	Lactococcus garvieae strain JCM 10343	0.9993
83	186	1	73	Pipistrellus	1	2	2	186	Lactococcus garvieae strain JCM 10343	1
61	124	2	2	Rhinolophus	1	2	1	124	Klebsiella oxytoca strain ATCC 13182	0.9979
75	159	2	2	Rhinolophus	2	2	2	159	Klebsiella oxytoca strain ATCC 13182	0.9986
76	163	2	2	Rhinolophus	4	2	2	163	Klebsiella oxytoca strain ATCC 13182	0.9985
11	22	2	2	Rhinolophus	2	1	1	22	Klebsiella oxytoca strain ATCC 13182	0.9978
24	41	2	2	Rhinolophus	3	1	1	41	Klebsiella oxytoca strain ATCC 13182	0.9986
37	77	2	2	Rhinolophus	4	1	2	77	Klebsiella oxytoca strain ATCC 13182	0.9978
42	89	2	2	Rhinolophus	2	1	3	89	Klebsiella oxytoca strain ATCC 13182	0.9978
51	110	2	2	Rhinolophus	2	2	1	110	Klebsiella oxytoca strain ATCC 13182	0.9904
57	120	2	2	Rhinolophus	3	2	1	120	Klebsiella oxytoca strain ATCC 13182	0.9964
95	221	2	2	Rhinolophus	2	2	3	221	Klebsiella oxytoca strain ATCC 13182	0.9971
81	175	2	2	Rhinolophus	3	2	2	175	Klebsiella grimontii strain SB73	0.9914
69	147	1	73	Pipistrellus	3	2	2	147	Huaxiibacter chinensis strain 155047	0.9985
54	114	1	73	Pipistrellus	2	2	1	114	Huaxiibacter chinensis strain 155047	0.9964
5	12	2	6	Rhinolophus	3	1	1	12	Fictibacillus phosphorivorans strain Ca7	0.9972
4	9	2	6	Rhinolophus	4	1	1	9	Enterococcus innesii strain GAL7	0.9979
94	220	2	6	Rhinolophus	2	2	3	220	Enterococcus innesii strain GAL7	0.9986
45	96	1	73	Pipistrellus	4	1	3	96	Enterococcus faecalis strain NBRC 100481	0.9993
47	102	2	6	Rhinolophus	2	1	3	102	Enterococcus faecalis strain ATCC 19433	0.9993
25	43	1	73	Pipistrellus	3	1	2	43	Enterococcus faecalis strain ATCC 19433	1
53	113	1	73	Pipistrellus	2	2	1	113	Enterococcus faecalis strain ATCC 19433	0.9993
9	20	2	2	Rhinolophus	4	1	1	20	Enterococcus faecalis strain ATCC 19433	0.9986
65	134	2	6	Rhinolophus	1	2	1	134	Enterococcus faecalis strain ATCC 19433	0.9978
84	188	1	73	Pipistrellus	4	2	2	188	Enterococcus faecalis strain ATCC 19433	1
92	218	1	123	Pipistrellus	1	2	3	218	Enterobacter mori strain YIM Hb-3	0.9938
8	18	1	123	Pipistrellus	1	1	1	18	Enterobacter chengduensis strain WCHECl-C4	0.9923
16	29	2	7	Rhinolophus	4	1	1	29	Ensifer adhaerens strain NBRC 100388	0.9901
6	13	2	6	Rhinolophus	3	1	1	13	Cytobacillus firmus strain NBRC 15306	0.9921
20	37	1	109	Pipistrellus	4	1	1	37	Clostridium paraputrificum strain JCM 1293	0.9816
39	84	2	7	Rhinolophus	4	1	3	84	Clostridium beijerinckii strain JCM 1390	0.9985
38	80	1	123	Pipistrellus	2	1	3	80	Clostridium beijerinckii strain JCM 1390	0.9993
28	53	2	7	Rhinolophus	1	1	2	53	Citrobacter freundii ATCC 8090 = MTCC 1658 = NBRC 12681	0.9964
35	74	2	7	Rhinolophus	4	1	2	74	Citrobacter freundii ATCC 8090 = MTCC 1658 = NBRC 12681	0.9964
41	86	2	7	Rhinolophus	4	1	3	86	Citrobacter freundii ATCC 8090 = MTCC 1658 = NBRC 12681	0.9971
46	101	2	7	Rhinolophus	3	1	3	101	Citrobacter freundii ATCC 8090 = MTCC 1658 = NBRC 12681	0.9964
70	149	2	7	Rhinolophus	2	2	2	149	Citrobacter freundii ATCC 8090 = MTCC 1658 = NBRC 12681	0.9977
72	151	2	7	Rhinolophus	4	2	2	151	Citrobacter freundii ATCC 8090 = MTCC 1658 = NBRC 12681	0.9971
18	34	1	109	Pipistrellus	2	1	1	34	Bacillus mobilis strain MCCC 1A05942	0.9993
82	178	1	109	Pipistrellus	2	2	2	178	Bacillus mobilis strain MCCC 1A05942	1
3	8	2	6	Rhinolophus	4	1	1	8	Bacillus aerius strain 24K	1
14	27	2	7	Rhinolophus	4	1	1	27	Bacillus aerius strain 24K	1
22	39	2	7	Rhinolophus	3	1	1	39	Bacillus aerius strain 24K	0.9979
85	190	2	6	Rhinolophus	4	2	2	190	Bacillus aerius strain 24K	0.9986
33	72	2	7	Rhinolophus	4	1	2	72	Bacillus aerius strain 24K	0.9986
71	150	2	7	Rhinolophus	4	2	2	150	Bacillus aerius strain 24K	0.9993
86	194	2	7	Rhinolophus	4	2	3	194	Bacillus aerius strain 24K	0.9972
64	131	2	7	Rhinolophus	1	2	1	131	Arthrobacter koreensis strain CA15-8	0.9935
15	28	2	7	Rhinolophus	4	1	1	28	Agromyces italicus strain CD1	0.992
