# Supplementary material for: Investigating the gut bacteria structure and function of hibernating bats through 16S rRNA high-throughput sequencing and culturomics
Source: mSystems. 2025 Apr 9;10(5):e01463-24. doi: 10.1128/msystems.01463-24 (PMC12090805; doi:10.1128/msystems.01463-24)
Supplement: TABLE S4 — 16S rRNA gene sequence of suspected new species. [file msystems.01463-24-s0004.xlsx]

## Sheet: Sheet1
TABLE S4 16S rRNA gene sequence of suspected new species
>20 CCCTTACGGGTTAGATCACCAACTTTGGGTATTGCCAACTCTCATGGTGT GACGGGCGGTGTGTACAAGGCCCGGGAACGTATTCACCGCGACATTCTGA TTCGCGATTACTAGCAACTCCAGCTTCATGTAGGCGAGTTTCAGCCTACA ATCCGAACTGAGACCGGTTTTATAGTTTTGCTCCACCTCACGGTATTGCA TCTCTTTGTACCGGCCATTGTAGCACGTGTGTAGCCCTAGACATAAGGGG CATGATGATTTGACGTCATCCCCACCTTCCTCCCGGTTAACCCGGGCAGT CTCGCTAGAGTGCTCAACTAAATGGTAGCAACTAACAATAAGGGTTGCGC TCGTTGCGGGACTTAACCCAACATCTCACGACACGAGC…
